# Supplementary material for: Gene Expression of Ethanol and Acetate Metabolic Pathways in the Acinetobacter baumannii EmaSR Regulon
Source: Microorganisms. 2024 Feb 4;12(2):331. doi: 10.3390/microorganisms12020331 (PMC10891947; doi:10.3390/microorganisms12020331)
Supplement: Supplementary file 1 [file microorganisms-12-00331-s001.zip]

Archive with 1 entries (1 files):
- microorganisms-2833560-supplementary.pdf
